# Supplementary material for: Stability of healthcare quality measures for maternal and child services: Analysis of the continuous service provision assessment of health facilities in Senegal, 2012–2018
Source: Trop Med Int Health. 2021 Dec 16;27(1):68–80. doi: 10.1111/tmi.13701 (PMC9300084; doi:10.1111/tmi.13701)
Supplement: Supplementary file 2 — Supplementary Material [file TMI-27-68-s003.xlsx]

## Sheet: Sheet1
Year of DHS survey for coverage	Year of SPA survey for quality measure t-2	Year of SPA survey for quality measure t	4 major regions	DHS population size (coverage denominator)	Proportion population sample per major_reg	Coverage measure	Quality measure	Details, quality measure	Coverage	Quality-adjusted coverage based on reference year SPA	Lower bound, 95% CI quality-adjusted estimate 1	Upper bound, 95% CI quality-adjusted estimate 1	Quality-adjusted coverage based on SPA 2 yrs before reference year	Lower bound, 95% CI quality-adjusted estimate 2	Upper bound, 95% CI quality-adjusted estimate 2	Facilities included in analysis, SPA year 1	Facilities included in analysis, SPA year 2	Number of people in smallest tier (region x facility type)	Absolute value of difference between quality-adjusted coverage estimates	Difference between quality-adjusted coverage estimates (ec_est1 - ec_est2)	Relative difference between quality-adjusted coverage estimates [(diff / ec_est2])	Absolute value of relative difference between quality-adjusted coverage estimates	Number of facilities in smallest tier (region x facility type) in either SPA wave	group(cmeas qmeas)
2016	2013	2015	Overall	4121.66	1	ANC 1	Inputs	Service readiness index	0.9289	0.607193	0.566806	0.646165	0.689644	0.642924	0.732792				0.0824514	-0.0824514	-11.9556	11.9556		ANC 1 1
2017	2014	2016	Overall	7701.03	1	ANC 1	Inputs	Service readiness index	0.926737	0.682277	0.644354	0.717927	0.699132	0.663176	0.732796				0.0168547	-0.0168547	-2.4108	2.4108		ANC 1 1
2017	2014	2016	Overall	7701.03	1	ANC 1	Processes	Adherence to guidelines	0.926737	0.539419	0.510854	0.567728	0.551795	0.520051	0.583122				0.012376	-0.012376	-2.24286	2.24286		ANC 1 2
2018	2015	2017	Overall	4234.47	1	ANC 1	Inputs	Service readiness index	0.937468	0.65989	0.616921	0.700381	0.675262	0.627842	0.719341				0.0153716	-0.0153716	-2.27639	2.27639		ANC 1 1
2019	2016	2018	Overall	3959.92	1	ANC 1	Inputs	Service readiness index	0.95966	0.722761	0.679939	0.76186	0.721838	0.675092	0.764207				0.000923157	0.000923157	0.12789	0.12789		ANC 1 1
2019	2016	2018	Overall	3959.92	1	ANC 1	Processes	Adherence to guidelines	0.95966	0.578644	0.54319	0.613305	0.62081	0.574215	0.665279				0.0421665	-0.0421665	-6.79218	6.79218		ANC 1 2
2016	2013	2015	Overall	4121.66	1	ANC 4	Inputs	Service readiness index	0.517731	0.334052	0.308897	0.360188	0.381289	0.352911	0.410501				0.0472372	-0.0472372	-12.3888	12.3888		ANC 4 1
2017	2014	2016	Overall	7701.03	1	ANC 4	Inputs	Service readiness index	0.541901	0.398121	0.374155	0.422585	0.407065	0.384082	0.430462				0.00894368	-0.00894368	-2.19711	2.19711		ANC 4 1
2017	2014	2016	Overall	7701.03	1	ANC 4	Processes	Adherence to guidelines	0.541901	0.314894	0.296722	0.333651	0.323703	0.303609	0.34447				0.0088093	-0.0088093	-2.72141	2.72141		ANC 4 2
2018	2015	2017	Overall	4234.47	1	ANC 4	Inputs	Service readiness index	0.564382	0.390949	0.360017	0.422783	0.40104	0.368587	0.434386				0.0100915	-0.0100915	-2.51633	2.51633		ANC 4 1
2019	2016	2018	Overall	3959.92	1	ANC 4	Inputs	Service readiness index	0.542799	0.407706	0.376884	0.439272	0.407814	0.375366	0.441087				0.000107974	-0.000107974	-0.0264762	0.0264762		ANC 4 1
2019	2016	2018	Overall	3959.92	1	ANC 4	Processes	Adherence to guidelines	0.542799	0.327976	0.302675	0.354317	0.347997	0.317905	0.379354				0.0200214	-0.0200214	-5.75332	5.75332		ANC 4 2
2016	2013	2015	Overall	4121.66	1	Delivery	Inputs	Service readiness index	0.753032	0.441117	0.405049	0.477817	0.485989	0.449074	0.523058				0.0448721	-0.0448721	-9.23315	9.23315		Delivery 1
2016	2013	2015	Overall	4121.66	1	Delivery	Processes	BEmONC procedures (proportion)	0.753032	0.625959	0.579967	0.669783	0.583608	0.539815	0.626119				0.0423512	0.0423512	7.2568	7.2568		Delivery 2
2017	2014	2016	Overall	7701.03	1	Delivery	Inputs	Service readiness index	0.753018	0.448261	0.41703	0.479905	0.495007	0.462932	0.527124				0.0467466	-0.0467466	-9.44362	9.44362		Delivery 1
2017	2014	2016	Overall	7701.03	1	Delivery	Processes	BEmONC procedures (proportion)	0.753018	0.593256	0.55436	0.631017	0.57124	0.53119	0.610379				0.0220157	0.0220157	3.85401	3.85401		Delivery 2
2018	2015	2017	Overall	4234.47	1	Delivery	Inputs	Service readiness index	0.801573	0.476366	0.427015	0.526183	0.508362	0.468294	0.548323				0.0319958	-0.0319958	-6.29391	6.29391		Delivery 1
2018	2015	2017	Overall	4234.47	1	Delivery	Processes	BEmONC procedures (proportion)	0.801573	0.577093	0.526237	0.626366	0.575982	0.525708	0.624732				0.00111067	0.00111067	0.192831	0.192831		Delivery 2
2019	2016	2018	Overall	3959.92	1	Delivery	Inputs	Service readiness index	0.813288	0.532876	0.494358	0.571005	0.529402	0.492231	0.56625				0.00347334	0.00347334	0.656087	0.656087		Delivery 1
2019	2016	2018	Overall	3959.92	1	Delivery	Processes	BEmONC procedures (proportion)	0.813288	0.570021	0.518884	0.619706	0.616001	0.572169	0.658027				0.0459803	-0.0459803	-7.46433	7.46433		Delivery 2
2015	2013	2015	Overall	1569.53	1	Child illness	Inputs	Service readiness index	0.352778	0.196054	0.176353	0.217376	0.23335	0.211196	0.257071				0.037296	-0.037296	-15.9828	15.9828		Child illness 1
2015	2013	2015	Overall	1569.53	1	Child illness	Processes	Adherence to guidelines	0.352778	0.111267	0.0980697	0.125992	0.142773	0.127101	0.160022				0.0315059	-0.0315059	-22.0672	22.0672		Child illness 2
2016	2014	2016	Overall	1283.86	1	Child illness	Inputs	Service readiness index	0.343636	0.225595	0.197051	0.25695	0.245906	0.215046	0.279617				0.0203117	-0.0203117	-8.25993	8.25993		Child illness 1
2016	2014	2016	Overall	1283.86	1	Child illness	Processes	Adherence to guidelines	0.343636	0.110834	0.0953519	0.128473	0.135831	0.117112	0.15701				0.0249968	-0.0249968	-18.4029	18.4029		Child illness 2
2017	2015	2017	Overall	3290.11	1	Child illness	Inputs	Service readiness index	0.40429	0.25826	0.237802	0.279833	0.276367	0.252273	0.301833				0.0181064	-0.0181064	-6.55157	6.55157		Child illness 1
2017	2015	2017	Overall	3290.11	1	Child illness	Processes	Adherence to guidelines	0.40429	0.162169	0.140095	0.186965	0.168158	0.153621	0.183772				0.00598925	-0.00598925	-3.56168	3.56168		Child illness 2
2018	2016	2018	Overall	1748.82	1	Child illness	Inputs	Service readiness index	0.394062	0.282768	0.255538	0.311684	0.284467	0.256997	0.313635				0.00169954	-0.00169954	-0.597445	0.597445		Child illness 1
2018	2016	2018	Overall	1748.82	1	Child illness	Processes	Adherence to guidelines	0.394062	0.158577	0.139307	0.179956	0.148764	0.13193	0.167331				0.00981361	0.00981361	6.59678	6.59678		Child illness 2
2016	2013	2015	West	1425.7	0.345904	ANC 1	Inputs	Service readiness index	0.947383	0.579506	0.495132	0.659476	0.699697	0.596888	0.7857	51	51	30.9946	0.120191	-0.120191	-17.1776	17.1776	3	ANC 1 1
2017	2014	2016	West	2628.46	0.341313	ANC 1	Inputs	Service readiness index	0.944441	0.677108	0.594459	0.749997	0.678786	0.605929	0.743867	51	51	290.836	0.00167805	-0.00167805	-0.247213	0.247213	6	ANC 1 1
2017	2014	2016	West	2628.46	0.341313	ANC 1	Processes	Adherence to guidelines	0.944441	0.556097	0.501813	0.609075	0.579674	0.512858	0.643693	42	42	290.836	0.0235771	-0.0235771	-4.0673	4.0673	6	ANC 1 2
2019	2016	2018	West	1254.07	0.31669	ANC 1	Inputs	Service readiness index	0.97406	0.687988	0.572529	0.784025	0.694416	0.5669	0.797781	40	40	32.077	0.00642862	-0.00642862	-0.925758	0.925758	5	ANC 1 1
2019	2016	2018	West	1254.07	0.31669	ANC 1	Processes	Adherence to guidelines	0.97406	0.587589	0.502884	0.667406	0.574546	0.468845	0.673846	31	31	32.077	0.0130423	0.0130423	2.27002	2.27002	4	ANC 1 2
2016	2013	2015	West	1425.7	0.345904	ANC 4	Inputs	Service readiness index	0.630639	0.383511	0.329024	0.441088	0.460461	0.397484	0.524726	51	51	19.0133	0.0769504	-0.0769504	-16.7116	16.7116	3	ANC 4 1
2017	2014	2016	West	2628.46	0.341313	ANC 4	Inputs	Service readiness index	0.647913	0.465925	0.411375	0.521303	0.464157	0.413994	0.515057	51	51	225.679	0.00176791	0.00176791	0.380886	0.380886	6	ANC 4 1
2017	2014	2016	West	2628.46	0.341313	ANC 4	Processes	Adherence to guidelines	0.647913	0.378232	0.340077	0.417958	0.397684	0.352521	0.44466	42	42	225.679	0.0194519	-0.0194519	-4.8913	4.8913	6	ANC 4 2
2019	2016	2018	West	1254.07	0.31669	ANC 4	Inputs	Service readiness index	0.622325	0.442308	0.368346	0.51892	0.447625	0.368177	0.52984	40	40	27.014	0.005317	-0.005317	-1.18783	1.18783	5	ANC 4 1
2019	2016	2018	West	1254.07	0.31669	ANC 4	Processes	Adherence to guidelines	0.622325	0.378203	0.319512	0.440693	0.36699	0.300361	0.439122	31	31	27.014	0.0112133	0.0112133	3.05548	3.05548	4	ANC 4 2
2016	2013	2015	West	1425.7	0.345904	Delivery	Inputs	Service readiness index	0.924037	0.510968	0.430707	0.590668	0.63809	0.551147	0.716845	41	41	111.968	0.127122	-0.127122	-19.9223	19.9223	2	Delivery 1
2016	2013	2015	West	1425.7	0.345904	Delivery	Processes	BEmONC procedures (proportion)	0.924037	0.842533	0.719996	0.917584	0.74402	0.63708	0.827958	41	41	111.968	0.0985131	0.0985131	13.2407	13.2407	2	Delivery 2
2017	2014	2016	West	2628.46	0.341313	Delivery	Inputs	Service readiness index	0.90922	0.537623	0.470165	0.60373	0.607192	0.531373	0.678173	41	41	257.103	0.0695691	-0.0695691	-11.4575	11.4575	6	Delivery 1
2017	2014	2016	West	2628.46	0.341313	Delivery	Processes	BEmONC procedures (proportion)	0.90922	0.788022	0.69874	0.856285	0.685542	0.588565	0.768645	41	41	257.103	0.10248	0.10248	14.9488	14.9488	6	Delivery 2
2019	2016	2018	West	1254.07	0.31669	Delivery	Inputs	Service readiness index	0.925176	0.625067	0.531502	0.710135	0.595282	0.510597	0.67465	35	35	92.4828	0.0297848	0.0297848	5.00347	5.00347	5	Delivery 1
2019	2016	2018	West	1254.07	0.31669	Delivery	Processes	BEmONC procedures (proportion)	0.925176	0.634151	0.516028	0.738078	0.685947	0.579734	0.775703	35	35	92.4828	0.0517958	-0.0517958	-7.55099	7.55099	5	Delivery 2
2015	2013	2015	West	389.179	0.247958	Child illness	Inputs	Service readiness index	0.316181	0.136338	0.1048	0.175508	0.203727	0.156717	0.260482	53	53	3.26776	0.0673884	-0.0673884	-33.0778	33.0778	3	Child illness 1
2015	2013	2015	West	389.179	0.247958	Child illness	Processes	Adherence to guidelines	0.316181	0.0911628	0.0682992	0.120689	0.132207	0.0972482	0.177266	46	46	3.26776	0.0410446	-0.0410446	-31.0456	31.0456	3	Child illness 2
2016	2014	2016	West	360.939	0.281135	Child illness	Inputs	Service readiness index	0.319128	0.199261	0.136484	0.2815	0.228837	0.157032	0.320973	55	55	8.00396	0.0295757	-0.0295757	-12.9244	12.9244	7	Child illness 1
2016	2014	2016	West	360.939	0.281135	Child illness	Processes	Adherence to guidelines	0.319128	0.0994563	0.0676206	0.143966	0.123639	0.083833	0.178661	48	48	8.00396	0.0241828	-0.0241828	-19.5592	19.5592	7	Child illness 2
2018	2016	2018	West	496.92	0.284146	Child illness	Inputs	Service readiness index	0.424955	0.308253	0.246363	0.377893	0.305015	0.241011	0.37756	46	46	16.2339	0.00323811	0.00323811	1.06162	1.06162	6	Child illness 1
2018	2016	2018	West	496.92	0.284146	Child illness	Processes	Adherence to guidelines	0.424955	0.173704	0.131928	0.225277	0.147906	0.113923	0.189855	35	35	16.2339	0.0257978	0.0257978	17.442	17.442	5	Child illness 2
2016	2013	2015	Center	1268.2	0.30769	ANC 1	Inputs	Service readiness index	0.951264	0.629705	0.556274	0.69759	0.717817	0.635746	0.787575	36	36	37.496	0.088112	-0.088112	-12.275	12.275	3	ANC 1 1
2017	2014	2016	Center	2257.32	0.293119	ANC 1	Inputs	Service readiness index	0.928797	0.700533	0.639474	0.755209	0.734647	0.678928	0.783776	33	33	85.0471	0.0341139	-0.0341139	-4.64358	4.64358	2	ANC 1 1
2017	2014	2016	Center	2257.32	0.293119	ANC 1	Processes	Adherence to guidelines	0.928797	0.556473	0.497678	0.613728	0.565872	0.515098	0.6153	32	32	85.0471	0.00939892	-0.00939892	-1.66096	1.66096	2	ANC 1 2
2019	2016	2018	Center	1353.66	0.341839	ANC 1	Inputs	Service readiness index	0.966243	0.761187	0.715478	0.801589	0.754519	0.702259	0.800215	32	32	33.7523	0.00666852	0.00666852	0.883812	0.883812	1	ANC 1 1
2019	2016	2018	Center	1353.66	0.341839	ANC 1	Processes	Adherence to guidelines	0.966243	0.603354	0.552464	0.652101	0.694102	0.623921	0.756302	25	25	33.7523	0.0907484	-0.0907484	-13.0742	13.0742	1	ANC 1 2
2016	2013	2015	Center	1268.2	0.30769	ANC 4	Inputs	Service readiness index	0.491416	0.323744	0.284112	0.366077	0.369869	0.325907	0.416101	36	36	25.915	0.0461256	-0.0461256	-12.4708	12.4708	3	ANC 4 1
2017	2014	2016	Center	2257.32	0.293119	ANC 4	Inputs	Service readiness index	0.499143	0.376039	0.34049	0.412974	0.395649	0.361541	0.430804	33	33	56.9776	0.0196104	-0.0196104	-4.95652	4.95652	2	ANC 4 1
2017	2014	2016	Center	2257.32	0.293119	ANC 4	Processes	Adherence to guidelines	0.499143	0.299361	0.266366	0.334578	0.305325	0.275385	0.337006	32	32	56.9776	0.00596464	-0.00596464	-1.95354	1.95354	2	ANC 4 2
2019	2016	2018	Center	1353.66	0.341839	ANC 4	Inputs	Service readiness index	0.509103	0.40066	0.359881	0.442864	0.397215	0.355093	0.440919	32	32	25.8982	0.00344488	0.00344488	0.867257	0.867257	1	ANC 4 1
2019	2016	2018	Center	1353.66	0.341839	ANC 4	Processes	Adherence to guidelines	0.509103	0.317307	0.280822	0.356186	0.365168	0.319886	0.412967	25	25	25.8982	0.0478605	-0.0478605	-13.1065	13.1065	1	ANC 4 2
2016	2013	2015	Center	1268.2	0.30769	Delivery	Inputs	Service readiness index	0.746811	0.495261	0.430855	0.559825	0.488179	0.424563	0.552181	36	36	59.2709	0.00708185	0.00708185	1.45066	1.45066	3	Delivery 1
2016	2013	2015	Center	1268.2	0.30769	Delivery	Processes	BEmONC procedures (proportion)	0.746811	0.580065	0.497505	0.658375	0.574758	0.502755	0.643724	36	36	59.2709	0.00530639	0.00530639	0.923239	0.923239	3	Delivery 2
2017	2014	2016	Center	2257.32	0.293119	Delivery	Inputs	Service readiness index	0.713758	0.42209	0.369311	0.476711	0.472111	0.423782	0.520969	32	32	88.9669	0.0500209	-0.0500209	-10.5952	10.5952	2	Delivery 1
2017	2014	2016	Center	2257.32	0.293119	Delivery	Processes	BEmONC procedures (proportion)	0.713758	0.504649	0.430018	0.579073	0.554359	0.490785	0.616203	32	32	88.9669	0.0497101	-0.0497101	-8.96714	8.96714	2	Delivery 2
2019	2016	2018	Center	1353.66	0.341839	Delivery	Inputs	Service readiness index	0.802825	0.527849	0.47279	0.582239	0.530691	0.47708	0.583602	30	30	49.9732	0.00284162	-0.00284162	-0.535457	0.535457	1	Delivery 1
2019	2016	2018	Center	1353.66	0.341839	Delivery	Processes	BEmONC procedures (proportion)	0.802825	0.581723	0.495186	0.663505	0.611398	0.545733	0.673254	30	30	49.9732	0.0296755	-0.0296755	-4.85371	4.85371	1	Delivery 2
2015	2013	2015	Center	582.307	0.371006	Child illness	Inputs	Service readiness index	0.311756	0.203252	0.165401	0.2472	0.201494	0.164142	0.244856	38	38	2.1291	0.00175818	0.00175818	0.872569	0.872569	4	Child illness 1
2015	2013	2015	Center	582.307	0.371006	Child illness	Processes	Adherence to guidelines	0.311756	0.103863	0.0795056	0.134591	0.122091	0.0973533	0.152056	34	34	2.1291	0.0182281	-0.0182281	-14.9299	14.9299	3	Child illness 2
2016	2014	2016	Center	430.298	0.335159	Child illness	Inputs	Service readiness index	0.364159	0.257823	0.212581	0.308915	0.266929	0.220869	0.318666	35	35	4.73122	0.00910612	-0.00910612	-3.41144	3.41144	2	Child illness 1
2016	2014	2016	Center	430.298	0.335159	Child illness	Processes	Adherence to guidelines	0.364159	0.121319	0.0953238	0.153204	0.128799	0.1001	0.164224	31	31	4.73122	0.00747904	-0.00747904	-5.80678	5.80678	2	Child illness 2
2017	2015	2017	Center	1075.92	0.327018	Child illness	Inputs	Service readiness index	0.360221	0.226955	0.194064	0.263597	0.267591	0.234082	0.303993	17	17	13.8451	0.0406356	-0.0406356	-15.1857	15.1857	1	Child illness 1
2017	2015	2017	Center	1075.92	0.327018	Child illness	Processes	Adherence to guidelines	0.360221	0.1551	0.129667	0.184464	0.177285	0.152666	0.204913	16	16	13.8451	0.0221852	-0.0221852	-12.5139	12.5139	1	Child illness 2
2018	2016	2018	Center	691.241	0.395261	Child illness	Inputs	Service readiness index	0.368759	0.26763	0.225666	0.314232	0.262217	0.221483	0.307484	33	33	1.6424	0.0054131	0.0054131	2.06435	2.06435	2	Child illness 1
2018	2016	2018	Center	691.241	0.395261	Child illness	Processes	Adherence to guidelines	0.368759	0.143155	0.11265	0.180242	0.163542	0.135951	0.195466	28	28	1.6424	0.0203868	-0.0203868	-12.4658	12.4658	2	Child illness 2
2017	2014	2016	North	1293.99	0.168028	ANC 1	Inputs	Service readiness index	0.927012	0.63955	0.56783	0.705541	0.698166	0.631527	0.757384	27	27	30.5877	0.058616	-0.058616	-8.39571	8.39571	1	ANC 1 1
2018	2015	2017	North	695.774	0.164312	ANC 1	Inputs	Service readiness index	0.963122	0.682138	0.588178	0.763287	0.668751	0.576468	0.749659	16	16	12.4801	0.0133868	0.0133868	2.00176	2.00176	1	ANC 1 1
2017	2014	2016	North	1293.99	0.168028	ANC 4	Inputs	Service readiness index	0.517556	0.357104	0.312192	0.404674	0.390133	0.345974	0.43617	27	27	23.4895	0.0330298	-0.0330298	-8.46628	8.46628	1	ANC 4 1
2018	2015	2017	North	695.774	0.164312	ANC 4	Inputs	Service readiness index	0.553769	0.390484	0.333739	0.450355	0.38294	0.327072	0.442083	16	16	11.1483	0.00754314	0.00754314	1.96979	1.96979	1	ANC 4 1
2017	2014	2016	North	1293.99	0.168028	Delivery	Inputs	Service readiness index	0.71284	0.418799	0.354027	0.486497	0.441086	0.379227	0.50483	27	27	15.5199	0.0222866	-0.0222866	-5.05267	5.05267	1	Delivery 1
2017	2014	2016	North	1293.99	0.168028	Delivery	Processes	BEmONC procedures (proportion)	0.71284	0.561676	0.489947	0.630916	0.522627	0.450795	0.593535	27	27	15.5199	0.0390489	0.0390489	7.47166	7.47166	1	Delivery 2
2018	2015	2017	North	695.774	0.164312	Delivery	Inputs	Service readiness index	0.744882	0.421966	0.368076	0.47778	0.433088	0.367578	0.501025	15	15	38.4186	0.0111223	-0.0111223	-2.56814	2.56814	1	Delivery 1
2018	2015	2017	North	695.774	0.164312	Delivery	Processes	BEmONC procedures (proportion)	0.744882	0.545644	0.461583	0.627182	0.573066	0.494012	0.648556	15	15	38.4186	0.0274219	-0.0274219	-4.78512	4.78512	1	Delivery 2
2016	2014	2016	North	170.17	0.132545	Child illness	Inputs	Service readiness index	0.25574	0.184974	0.139842	0.240596	0.186924	0.141181	0.243288	28	28	1.10469	0.00194989	-0.00194989	-1.04315	1.04315	3	Child illness 1
2016	2014	2016	North	170.17	0.132545	Child illness	Processes	Adherence to guidelines	0.25574	0.0765246	0.0554693	0.104686	0.100884	0.0730471	0.137752	27	27	1.10469	0.0243591	-0.0243591	-24.1457	24.1457	3	Child illness 2
2017	2015	2017	North	580.809	0.176532	Child illness	Inputs	Service readiness index	0.357418	0.254047	0.218481	0.293231	0.255202	0.217872	0.296504	16	16	5.41366	0.00115489	-0.00115489	-0.452541	0.452541	1	Child illness 1
2017	2015	2017	North	580.809	0.176532	Child illness	Processes	Adherence to guidelines	0.357418	0.120883	0.090782	0.159216	0.113709	0.0898852	0.142856	15	15	5.41366	0.0071737	0.0071737	6.30883	6.30883	1	Child illness 2
2018	2016	2018	North	228.867	0.130869	Child illness	Inputs	Service readiness index	0.34968	0.252202	0.203832	0.307617	0.25589	0.206913	0.311899	28	28	1.36758	0.00368731	-0.00368731	-1.44098	1.44098	1	Child illness 1
2016	2013	2015	South	696.724	0.16904	ANC 1	Inputs	Service readiness index	0.868506	0.615412	0.54698	0.679563	0.677778	0.601477	0.745649	42	42	13.1412	0.0623662	-0.0623662	-9.20156	9.20156	2	ANC 1 1
2017	2014	2016	South	1521.26	0.19754	ANC 1	Inputs	Service readiness index	0.892858	0.700463	0.620849	0.769564	0.682408	0.588314	0.763636	39	39	17.8178	0.0180553	0.0180553	2.64583	2.64583	3	ANC 1 1
2017	2014	2016	South	1521.26	0.19754	ANC 1	Processes	Adherence to guidelines	0.892858	0.522199	0.47	0.573917	0.536717	0.470043	0.602104	32	32	17.8178	0.0145187	-0.0145187	-2.7051	2.7051	1	ANC 1 2
2019	2016	2018	South	698.577	0.176412	ANC 1	Inputs	Service readiness index	0.918205	0.740058	0.647609	0.815175	0.772798	0.679326	0.845231	37	37	16.5975	0.0327401	-0.0327401	-4.23656	4.23656	3	ANC 1 1
2019	2016	2018	South	698.577	0.176412	ANC 1	Processes	Adherence to guidelines	0.918205	0.571106	0.495986	0.643086	0.64168	0.536985	0.734411	21	21	16.5975	0.0705747	-0.0705747	-10.9984	10.9984	2	ANC 1 2
2016	2013	2015	South	696.724	0.16904	ANC 4	Inputs	Service readiness index	0.438873	0.315057	0.275241	0.357789	0.342987	0.299555	0.389217	42	42	7.40535	0.0279298	-0.0279298	-8.14313	8.14313	2	ANC 4 1
2017	2014	2016	South	1521.26	0.19754	ANC 4	Inputs	Service readiness index	0.442888	0.348624	0.31095	0.38829	0.33976	0.296586	0.385771	39	39	11.2705	0.00886421	0.00886421	2.60896	2.60896	3	ANC 4 1
2017	2014	2016	South	1521.26	0.19754	ANC 4	Processes	Adherence to guidelines	0.442888	0.259331	0.233004	0.287517	0.267085	0.234523	0.302382	32	32	11.2705	0.0077536	-0.0077536	-2.90305	2.90305	1	ANC 4 2
2019	2016	2018	South	698.577	0.176412	ANC 4	Inputs	Service readiness index	0.48026	0.38791	0.331625	0.447355	0.403877	0.346349	0.464174	37	37	11.3145	0.0159665	-0.0159665	-3.95332	3.95332	3	ANC 4 1
2019	2016	2018	South	698.577	0.176412	ANC 4	Processes	Adherence to guidelines	0.48026	0.300421	0.254629	0.350574	0.334887	0.276253	0.399104	21	21	11.3145	0.0344664	-0.0344664	-10.2919	10.2919	2	ANC 4 2
2016	2013	2015	South	696.724	0.16904	Delivery	Inputs	Service readiness index	0.559239	0.332763	0.29158	0.376671	0.39012	0.345171	0.437017	39	39	9.9757	0.0573568	-0.0573568	-14.7023	14.7023	2	Delivery 1
2016	2013	2015	South	696.724	0.16904	Delivery	Processes	BEmONC procedures (proportion)	0.559239	0.41979	0.365444	0.476154	0.431234	0.376604	0.487591	39	39	9.9757	0.0114442	-0.0114442	-2.65382	2.65382	2	Delivery 2
2017	2014	2016	South	1521.26	0.19754	Delivery	Inputs	Service readiness index	0.575562	0.357752	0.311227	0.407122	0.381013	0.336886	0.427196	37	37	11.4711	0.0232606	-0.0232606	-6.10494	6.10494	3	Delivery 1
2017	2014	2016	South	1521.26	0.19754	Delivery	Processes	BEmONC procedures (proportion)	0.575562	0.415078	0.359882	0.472492	0.440149	0.38435	0.497501	37	37	11.4711	0.0250703	-0.0250703	-5.69588	5.69588	3	Delivery 2
2019	2016	2018	South	698.577	0.176412	Delivery	Inputs	Service readiness index	0.671649	0.450537	0.389281	0.513331	0.465689	0.399459	0.533152	35	35	12.6393	0.0151521	-0.0151521	-3.25368	3.25368	3	Delivery 1
2019	2016	2018	South	698.577	0.176412	Delivery	Processes	BEmONC procedures (proportion)	0.671649	0.454986	0.378235	0.533936	0.477	0.406898	0.548019	35	35	12.6393	0.0220142	-0.0220142	-4.61514	4.61514	3	Delivery 2
2015	2013	2015	South	375.238	0.239076	Child illness	Inputs	Service readiness index	0.474398	0.236726	0.205103	0.27156	0.319624	0.281836	0.35994	52	52	2.05539	0.0828978	-0.0828978	-25.936	25.936	3	Child illness 1
2015	2013	2015	South	375.238	0.239076	Child illness	Processes	Adherence to guidelines	0.474398	0.137997	0.116978	0.1621	0.210935	0.181968	0.243144	48	48	2.05539	0.072938	-0.072938	-34.5783	34.5783	3	Child illness 2
2016	2014	2016	South	322.455	0.25116	Child illness	Inputs	Service readiness index	0.390066	0.233501	0.18473	0.29056	0.268087	0.216269	0.327138	49	49	1.95905	0.0345854	-0.0345854	-12.9008	12.9008	3	Child illness 1
2016	2014	2016	South	322.455	0.25116	Child illness	Processes	Adherence to guidelines	0.390066	0.127683	0.100432	0.161007	0.177304	0.142558	0.218362	39	39	1.95905	0.0496208	-0.0496208	-27.9863	27.9863	3	Child illness 2
2017	2015	2017	South	646.25	0.196422	Child illness	Inputs	Service readiness index	0.422646	0.30281	0.261968	0.347026	0.297057	0.2554	0.342384	32	32	3.95685	0.00575351	0.00575351	1.93684	1.93684	1	Child illness 1
2017	2015	2017	South	646.25	0.196422	Child illness	Processes	Adherence to guidelines	0.422646	0.186169	0.154297	0.22289	0.154115	0.128152	0.184228	29	29	3.95685	0.0320539	0.0320539	20.7986	20.7986	1	Child illness 2
2018	2016	2018	South	331.794	0.189724	Child illness	Inputs	Service readiness index	0.431125	0.29722	0.251461	0.347441	0.319762	0.272934	0.37053	46	46	3.09865	0.0225414	-0.0225414	-7.04944	7.04944	3	Child illness 1
2018	2016	2018	South	331.794	0.189724	Child illness	Processes	Adherence to guidelines	0.431125	0.183481	0.152433	0.219218	0.145188	0.116916	0.178911	30	30	3.09865	0.0382933	0.0382933	26.375	26.375	3	Child illness 2
